# Supplementary material for: Mechanics of the Prey Capture Technique of the South African Grassland Bolas Spider, Cladomelea akermani
Source: Insects. 2022 Dec 5;13(12):1118. doi: 10.3390/insects13121118 (PMC9785433; doi:10.3390/insects13121118)
Supplement: Supplementary file 1 [file insects-13-01118-s001.zip]

Archive with 7 entries (7 files):
- File S1-The excel data sheet used to create Figure 3.xlsx
- File S2-Fusion CFD files can be downloaded for the swing + bounce condition for the field and tree.zip
- Video S1- leg waving.mp4
- Video S2- creating a single bolas.mp4
- Video S3 - creating a double bolas.mp4
- Video S4 - swinging a single bolas.mp4
- Video S5 - swinging a double bolas.mp4
