# Supplementary material for: Mechanics of the Prey Capture Technique of the South African Grassland Bolas Spider, Cladomelea akermani
Source: Insects. 2022 Dec 5;13(12):1118. doi: 10.3390/insects13121118 (PMC9785433; doi:10.3390/insects13121118)
Supplement: Supplementary file 1 [file insects-13-01118-s001.zip › File S1-The excel data sheet used to create Figure 3.xlsx]

## Sheet: Figure3_Kinematics
Video	Condition	Droplet_#	Part	Average Radius (cm)	STDEV (cm)	Velocity (cm/s)	STDEV(cm/s)	Period (s)	STDEV(s)	Phase SA D1 (s)	STDEV(s)		Ratio to AArm	Radius (D2/D1)	Velocity (D2/D1)	Period (D2/D1)
121139405	Spinning	2	swing arm	4.21537	0.28196	59.4917	38.6416	0.322034	0.0964276	-2.67	1.25		2.4864
121139405	Spinning	2	arm	1.69537	0.386403	17.9896	6.07233	0.735472	0.0784009
121139405	Spinning	2	d1	3.19792	0.439423	71.7764	11.0769	0.298452	0.0218935				1.88626	1.41269	1.4566	0.991182
121139405	Spinning	2	d2	4.51768	0.361882	104.55	24.2569	0.295821	0.0146441				2.66471
130719550	Spinning	1	swing arm	3.99368	0.286417	71.7502	70.0426	0.530266	0.138967	-4	0.71
130719550	Spinning	1	d1	3.2258	0.327008	65.1427	0.327008	0.338983	0.0192016
125311840	Spinning	1	swing arm	2.81709	0.654566	74.3427	47.0576	0.16586	0.0533375
125311840	Spinning	1	d1	3.83879	0.471753	86.9018	17.7003	0.298203	0.011255
120425642	Starting	2	swing arm	3.75205	0.508004	59.412	51.8859	0.464588	0.230735	0.4	2.73		2.16047
120425642	Starting	2	arm	1.73668	0.83023	20.9547	16.3374	0.681764	0.304594
120425642	Starting	2	d1	2.98751	1.03283	95.6445	51.251	0.506457	0.144232				1.72024	1.33608	1.56929	1.542
120425642	Starting	2	d2	3.99155	1.23637	150.094	66.2625	0.780957	0.364093				2.29838
132543602	Starting	2	swing arm	3.38392	0.55814	101.334	54.8502	0.364205	0.178475	-5.91	7.04		1.90132
132543602	Starting	2	arm	1.77977	0.369996	21.4523	9.78009	1.38879	0.395153
132543602	Starting	2	d1	2.8881	0.659545	63.1969	25.6472	0.642338	0.0771646				1.62274	1.31912	1.29348	0.969443
132543602	Starting	2	d2	3.80976	0.669867	81.7438	41.6595	0.622711	0.192414				2.14059
135859585	Starting	2	swing arm	3.23405	0.433155	51.2392	42.407	0.393462	0.410508	-1.64	4.99		2.87395
135859585	Starting	2	arm	1.1253	0.361672	1.24035	4.25075	0.797988	0.785759
135859585	Starting	2	d1	2.47761	0.619848	1.11844	5.18284	0.397023	0.299049				2.20174	1.36856	1.23511	1.01978
135859585	Starting	2	d2	3.39076	0.551299	1.38139	5.46396	0.404874	1.3209				3.01321
123307755	Spinning	2	swing arm	3.96945	0.604931	111.788	66.5567	0.29987	0.0427777	-8	4.22		2.34152
123307755	Spinning	2	arm	1.69524	0.320787	19.5699	7.46232	0.610654	0.0542589
123307755	Spinning	2	d1	3.28834	0.854701	72.1437	29.4185	0.311028	0.389679				1.93975	1.39804	1.41497	0.999292
123307755	Spinning	2	d2	4.59724	0.985868	102.081	32.9182	0.310808	0.0203964				2.71185
120512821	Starting	2	swing arm	4.3646	0.770253	82.5944	87.5488	0.256961	0.0814603	-3.68	3.32		1.59902
120512821	Starting	2	arm	2.72954	0.575899	34.1238	16.9394	0.574243	0.112043
120512821	Starting	2	d1	4.74777	1.69243	88.9253	29.7844	0.379407	0.0896491				1.7394	1.21424	1.37604	0.930151
120512821	Starting	2	d2	5.76493	1.73951	122.365	61.3077	0.352906	0.0891791				2.11205
121352402	Starting	2	swing arm	4.36096	0.777037	65.121	42.5653	0.681195	0.324084	-3.9	8.89		1.52323
121352402	Starting	2	arm	2.86296	0.477409	32.06	30.7625	0.585367	0.727363
121352402	Starting	2	d1	4.92713	2.30525	58.843	39.6745	0.616484	0.0786731				1.72099	0.994621	1.23696	0.745325
121352402	Starting	2	d2	4.90063	1.90694	72.7864	49.5414	0.459481	0.147662				1.71173
124335059	Starting	2	swing arm	3.86216	0.741092	76.0345	40.6064	0.22276	0.0951012	-2	3.81		1.21193
124335059	Starting	2	arm	3.18678	0.861847	34.5844	7.90905	0.615012	0.0404438
124335059	Starting	2	d1	4.03907	0.987025	66.1251	24.5569	0.449671	0.154488				1.26744	1.249	1.39253	0.875
124335059	Starting	2	d2	5.04481	0.933258	92.0808	29.7596	0.393462	0.142926				1.58304
														D1/D2
									average	-3.48889	4.10667			1.28655	1.37187	1.00902
									stdev	2.312	2.46256			0.127693	0.106951	0.217911

## Sheet: Figure3_KinematicsMAx
121139405	Spinning	2	arm	1.69537	0.386403	17.9896	6.07233	0.735472	0.0784009	3.18678		34.5844		1.38879
120425642	Starting	2	arm	1.73668	0.83023	20.9547	16.3374	0.681764	0.304594			]
132543602	Starting	2	arm	1.77977	0.369996	21.4523	9.78009	1.38879	0.395153
135859585	Starting	2	arm	1.1253	0.361672	1.24035	4.25075	0.797988	0.785759
123307755	Spinning	2	arm	1.69524	0.320787	19.5699	7.46232	0.610654	0.0542589
120512821	Starting	2	arm	2.72954	0.575899	34.1238	16.9394	0.574243	0.112043
121352402	Starting	2	arm	2.86296	0.477409	32.06	30.7625	0.585367	0.727363
124335059	Starting	2	arm	3.18678	0.861847	34.5844	7.90905	0.615012	0.0404438
121139405	Spinning	2	d1	3.19792	0.439423	71.7764	11.0769	0.298452	0.0218935	4.92713		95.6445		0.642338
130719550	Spinning	1	d1	3.2258	0.327008	65.1427	0.327008	0.338983	0.0192016
125311840	Spinning	1	d1	3.83879	0.471753	86.9018	17.7003	0.298203	0.011255
120425642	Starting	2	d1	2.98751	1.03283	95.6445	51.251	0.506457	0.144232
132543602	Starting	2	d1	2.8881	0.659545	63.1969	25.6472	0.642338	0.0771646
135859585	Starting	2	d1	2.47761	0.619848	1.11844	5.18284	0.397023	0.299049
123307755	Spinning	2	d1	3.28834	0.854701	72.1437	29.4185	0.311028	0.389679
120512821	Starting	2	d1	4.74777	1.69243	88.9253	29.7844	0.379407	0.0896491
121352402	Starting	2	d1	4.92713	2.30525	58.843	39.6745	0.616484	0.0786731
124335059	Starting	2	d1	4.03907	0.987025	66.1251	24.5569	0.449671	0.154488
121139405	Spinning	2	d2	4.51768	0.361882	104.55	24.2569	0.295821	0.0146441	5.76493		150.094		0.780957
120425642	Starting	2	d2	3.99155	1.23637	150.094	66.2625	0.780957	0.364093
132543602	Starting	2	d2	3.80976	0.669867	81.7438	41.6595	0.622711	0.192414
135859585	Starting	2	d2	3.39076	0.551299	1.38139	5.46396	0.404874	1.3209
123307755	Spinning	2	d2	4.59724	0.985868	102.081	32.9182	0.310808	0.0203964
120512821	Starting	2	d2	5.76493	1.73951	122.365	61.3077	0.352906	0.0891791
121352402	Starting	2	d2	4.90063	1.90694	72.7864	49.5414	0.459481	0.147662
124335059	Starting	2	d2	5.04481	0.933258	92.0808	29.7596	0.393462	0.142926
Video	Condition	Droplet_#	Part	Average Radius (cm)	STDEV (cm)	Velocity (cm/s)	STDEV(cm/s)	Period (s)	STDEV(s)
121139405	Spinning	2	swing arm	4.21537	0.28196	59.4917	38.6416	0.322034	0.0964276	4.3646		111.788		0.681195
130719550	Spinning	1	swing arm	3.99368	0.286417	71.7502	70.0426	0.530266	0.138967
125311840	Spinning	1	swing arm	2.81709	0.654566	74.3427	47.0576	0.16586	0.0533375
120425642	Starting	2	swing arm	3.75205	0.508004	59.412	51.8859	0.464588	0.230735
132543602	Starting	2	swing arm	3.38392	0.55814	101.334	54.8502	0.364205	0.178475
135859585	Starting	2	swing arm	3.23405	0.433155	51.2392	42.407	0.393462	0.410508
123307755	Spinning	2	swing arm	3.96945	0.604931	111.788	66.5567	0.29987	0.0427777
120512821	Starting	2	swing arm	4.3646	0.770253	82.5944	87.5488	0.256961	0.0814603
121352402	Starting	2	swing arm	4.36096	0.777037	65.121	42.5653	0.681195	0.324084
124335059	Starting	2	swing arm	3.86216	0.741092	76.0345	40.6064	0.22276	0.0951012
Data now organized based on location ( SA, AA, D1.D2)
										MAXES

## Sheet: Figure3_Angles
Video	Smallest Angle
121139405	114
125311840	50
132543602	108
123307755	69
120512821	39.87
121352402	43.99
124335059	43.01
average	66.8386

## Sheet: Figure3_Bolas Lengths
Video	#Droplets	D1	D2	Total Length
121139405	2	2.99	1.62	4.61
125311840	1	4.917		4.917
132543602	2	3.11	1.11	4.22
123307755	2	3.06	1.52	4.58
120512821	2	4.42	2.07	6.49
121352402	2	3.97	1.79	5.76
124335059	2	3.12	1.51	4.63
124345074	1	4.6		4.6
130719550	1	3.81		3.81
135859585	2	2.91	1.04	3.95
120448947	2	4.3	1.94	6.24
120600995	2	4.11	1.91	6.02
